# Supplementary material for: Understanding Antimicrobial Resistance Using Genome-Scale Metabolic Modeling
Source: Antibiotics (Basel). 2023 May 11;12(5):896. doi: 10.3390/antibiotics12050896 (PMC10215601; doi:10.3390/antibiotics12050896)
Supplement: Supplementary file 1 [file antibiotics-12-00896-s001.zip]

Archive with 1 entries (1 files):
- antibiotics-2288706-Supplementary Table S1.xlsx
