# Supplementary material for: Understanding Antimicrobial Resistance Using Genome-Scale Metabolic Modeling
Source: Antibiotics (Basel). 2023 May 11;12(5):896. doi: 10.3390/antibiotics12050896 (PMC10215601; doi:10.3390/antibiotics12050896)
Supplement: Supplementary file 1 [file antibiotics-12-00896-s001.zip › antibiotics-2288706-Supplementary Table S1.xlsx]

## Sheet: Table S1
Organism	Model	Objective Function	Genes	Pathways	Ref.
Acinetobacter baumannii AYE	AbyMBEL891	Biomass production	folK, folP, folB, phoD, sul2	Folate biosynthesis	10.1039/b916446d
			murI	D-Glutamine and D-glutamate metabolism	Kim et al. 2009
			murD	Peptidoglycan biosynthesis
			aroD, aroQ, aroE, paaF	Phenylalanine, tyrosine and tryptophan biosynthesis
			dxr	Biosynthesis of steroids
			pdxJ	Vitamin B6 metabolism
			kdsB	Lipopolysaccharide biosynthesis
Clostridioides difficile	iCdG709	Biomass production	rpiB1, tkt, rpe, tal,	Pentose Phosphate Pathway	10.1128/msystems.00919-21
	iCdR703		pgi, fba, pyk	Glycolysis/Gluconeogenesis	Jenior et al. 2021
Haemophilus influenza	iNL638	Biomass production	fabH	Lipid metabolism	10.1128/msystems.01459-21
				Fatty acid biosynthesis	López-López et al. 2022
Pseudomonas aeruginosa	iPau21	Biomass production	dcuA, dcuB, dcuC, dctA	Fumarate metabolism	10.1038/s41540-021-00198-2
			pta, sucC, sucD, PA3568, PA3568	Propionate metabolism	Payne et al. 2021
Pseudomonas aeruginosa	iSD1509	Production of 90% of the	-	Fumarate metabolism	10.1038/s42003-023-04540-8
		biomass	-	Ubiquinone-9 metabolism	Dahal et al. 2023
Klebsiella pneumoniae	iKpne_ATCC10031_21	No objective function	pgk	Glycolysis/Gluconeogenesis	10.3389/fphar.2022.880352
	iKpne_ATCC700603_21		gnd	Pentose Phosphate Pathway	Chung et al. 2022
	iKpne_ATCC700721_21		-	TCA cycle
	iKpne_ATCCBAA2146_21
Klebsiella pneumoniae	iYL1228	Biomass production	ksdA, lpxA, lpxC	Lipopolysaccharide biosynthesis	10.3389/fcimb.2019.00447
			gmhA, hldD	Biosynthesis of nucleotide sugars	Cesur et al. 2020
Escherichia coli	iML1428-iso	Biomass production	lptG, lptB, ubiD, purA, lpxB	ABC transporters	10.1371/journal.pone.0261267
			entF, entE, mrdA, btuF, purC	Purine metabolism	Nazarshodeh et al. 2021
			btuB, rfaD	Biosynthesis of secondary metabolites
				Biosynthesis of cofactors
Escherichia coli	iAF1260	Biomass production	pgi, fbp, glpX, pfk, gapA, pgk, eno, ppsA, pyk, ace	Glycolysis	10.1371/journal.pone.0147651
			gltA, acnA, acnB, icd	TCA cycle	Krueger et al. 2016
			folC, folA, mrcB, pbpC	Folate and murein biosynthesis
			tkt2	Pentose Phosphate Pathway
			alr, dadX, glnA, gdhA, glt, gad, dap, argD, serA	Amino acid pathways
Acinetobacter baumannii ATCC 19606	iLP844	Biomass production	argC, argB	Arginine biosynthesis pathway	10.1038/s41598-017-03416-2
			murI	Cell wall biogenesis; peptidoglycan biosynthesis	Presta et al. 2017
			mtn	Amino-acid biosynthesis
Acinetobacter baumannii ATCC 19606
Acinetobacter baumannii AYE	iCN718				10.3389/fgene.2018.00121
Chromobacterium violaceum	iDB858	Biomass production	CV_RS00860, CV_RS00870, CV_RS11860, CV_RS04575	Glycolysis/Gluconeogenesis	10.1371/journal.pone.0210008
			CV_RS05245	TCA cycle	Banerjee et al. 2019
			CV_RS19390	Tryptophan metabolism
			ppsA	Pyruvate metabolism
			CV_RS13335	Valine, leucine and isoleucine degradation
Pseudomonas aeruginosa	iPau1129	Biomass production	bacA and glgA	Peptidoglycan biosynthesis	10.1016/j.cels.2018.12.002
			gnyA, gnyB, gnyD, gnyH, gnyL	TCA cycle	Dunphy et al. 2019
Escherichia coli	iJO1366	Several objective functions:	murQ, nagA, glmM, glmU, murA, murB	Alternate Carbon Metabolism	10.15252/msb.20167028
		Maximize or minimize fluxes for each reaction,		Glycine and Serine Metabolism	Zampieri et al. 2017
		i.e. different objective function each time		Methionine Metabolism
Mycobacterium tuberculosis	iEK1011	Antimicrobial-specific function	pncA	Biosynthesis of cofactors	10.1038/s41467-020-16310-9
			thyA	Nucleotide metabolism	Kavvas et al. 2020
			katG	Phenylalanine and tryptophan metabolism
Escherichia coli	iML1515	Biomass production	lptG	ABC transporters	10.1128/msystems.00913-20
			folP	Folate biosynthesis	Pearcy et al. 2021
			glmM	Amino sugar and nucleotide sugar metabolism
			accA, fabD, fabG	Fatty acid, pyruvate and propanoate metabolism
			metK	Amino acid biosynthesis
			mraY, murG	Peptidoglycan biosynthesis
Escherichia coli	iJO1366	Biomass production	eno	Carbohydrate degradation	10.1093/pnasnexus/pgac132
Mycobacterium tuberculosis	iEK1008			Glycolysis/Gluconeogenesis	Chung et al. 2022
			fabD	Lipid and fatty acid metabolism
